# Supplementary material for: Chronic Kidney Disease and Chronic Oral Inflammatory Diseases: A Systematic Review and Meta-Analysis of Periodontitis and Apical Periodontitis
Source: J Clin Med. 2025 Nov 10;14(22):7947. doi: 10.3390/jcm14227947 (PMC12653069; doi:10.3390/jcm14227947)
Supplement: Supplementary file 1 [file jcm-14-07947-s001.zip]

Archive with 2 entries (2 files):
- PRISMA checklist .pdf
- Table S1.pdf
